# Supplementary material for: Ultrahypofractionated Versus Normofractionated Preoperative Radiotherapy for Soft Tissue Sarcoma: A Multicenter, Prospective Real-World-Time Phase 2 Clinical Trial
Source: Cancers (Basel). 2024 Dec 4;16(23):4063. doi: 10.3390/cancers16234063 (PMC11640059; doi:10.3390/cancers16234063)
Supplement: Supplementary file 1 [file cancers-16-04063-s001.zip]

Archive with 1 entries (1 files):
- cancers-3337585-supplementary.pdf
